# Supplementary material for: Association of CMV genomic mutations with symptomatic infection and hearing loss in congenital CMV infection
Source: BMC Infect Dis. 2019 Dec 10;19:1046. doi: 10.1186/s12879-019-4681-0 (PMC6905059; doi:10.1186/s12879-019-4681-0)
Supplement: Supplementary file 2 — Additional file 2: Table S1. Regions excluded from Fisher’s exact test analysis. A number of samples lacked 15 quality reads in the indicated regions, and therefore were excluded in calculating the frequency distribution of variants from all samples. [file 12879_2019_4681_MOESM2_ESM.xlsx]

## Sheet: Sheet1
Supplemental Table 1. Regions excluded from Fisher's exact test analysis
Regions	gene
1-1200
5400-6300	RL5A, RL6
9800-12600	RL12,RL13,UL1
16950-17500	UL9
18700-18950	UL11
93500-95000	rna4.9
108200-108900	UL74
180800-181300	UL146
194000-195000
231600-232300
