# Supplementary material for: Association of CMV genomic mutations with symptomatic infection and hearing loss in congenital CMV infection
Source: BMC Infect Dis. 2019 Dec 10;19:1046. doi: 10.1186/s12879-019-4681-0 (PMC6905059; doi:10.1186/s12879-019-4681-0)
Supplement: Supplementary file 3 — Additional file 3: Table S2. Table of gene regions correlated with symptoms based on principal component analysis for patterns among clusters of variants and symptoms. [file 12879_2019_4681_MOESM3_ESM.xlsx]

## Sheet: Sheet1
Supplemental Table 2: Table of gene regions correlated with symptoms based on Principal component analysis for patterns among clusters of variants and symptoms.
gene	p-value	fold change
UL48A	0.00413676	1.50979	small capsid protein
UL88	0.00611435	1.78322	tegument protein
UL49	0.00645148	1.40355	tegument protein, highly conserved
UL130	0.0103253	-1.22993	glycoprotein
UL48	0.0185017	1.35648	tegument protein, capsid transport
RL6	0.0185408	1.33173	needs to be removed no coverage
UL87	0.0219554	1.76738	essential for late viral gene expression
UL86	0.0292256	1.75834	major capsid protein
UL44	0.0309049	1.5367	DNA polymerase subunit
US11	0.0313431	-1.42188	membrane glycoprotein
UL43	0.0412437	1.32552	tegument protein
UL148A	0.0429033	1.14707	transmembrane domain; immune evasion
US21	0.0432155	1.30252	membrane protein
UL105	0.0435261	1.33249	helicase submuint
UL141	0.04653	1.09845	membrane glycoprotein
